# Supplementary material for: Mitochondrial E3 ligase MARCH5 is a safeguard against DNA-PKcs-mediated immune signaling in mitochondria-damaged cells
Source: Cell Death Dis. 2023 Dec 1;14(12):788. doi: 10.1038/s41419-023-06315-9 (PMC10692114; doi:10.1038/s41419-023-06315-9)
Supplement: Supplementary file 2 — Supplementary table 1 [file 41419_2023_6315_MOESM2_ESM.xlsx]

## Sheet: SI Table 1 siRNAs
siRNA Oligo	Sequence	Reference
siDNA-PKcs #1(CDS)	5' - GGC AUU ACA GAC AUC UUU AGU=tt - 3'	This study
siDNA-PKcs #2(3'UTR)	5' - GAG AGU AAA GCU AAG UAU AGU=tt - 3'
siHSPA8 #1(CDS)	5' - CGA ACU GUU GAA GAU GAG AAA=tt - 3'	MERCK's Predesigned siRNA
siHSPA8 #2(3'UTR)	5' - GCA UUG UUC CAC ACA UUU AAA=tt - 3'
siVDAC1	5' - GCU UGG UCU AGG ACU GGA AUU=tt - 3'
simDNA-PKcs (Mouse)	5' - CCA GCC UUA GAC CUU CUG AUU=tt - 3'
siBAX (CDS)	5' - ACU UUG CCA GCA AAC UGG UGC UCA A=tt - 3'
siBAK (3'UTR)	5' - CUA AGU GGG AGA AGG ACU AUC=tt - 3'
siCypD(ppif) (3'UTR)	5' - GGA CUC UAA UAC CUG UUU A=tt - 3'
