# Supplementary material for: Mitochondrial E3 ligase MARCH5 is a safeguard against DNA-PKcs-mediated immune signaling in mitochondria-damaged cells
Source: Cell Death Dis. 2023 Dec 1;14(12):788. doi: 10.1038/s41419-023-06315-9 (PMC10692114; doi:10.1038/s41419-023-06315-9)
Supplement: Supplementary file 3 — Supplementary table 2 [file 41419_2023_6315_MOESM3_ESM.xlsx]

## Sheet: SI Table 2 Antibodies
Primary Antibodies	Host	Company	Catalogue	Dilution
mCherry	Rabbit	Invitrogen	PA5-34974	1:3000 (WB)
alpha tubulin	Mouse	Santa Cruz	sc-5286	1:5000 (WB)
Topo II alpha	Rabbit	Santa Cruz	sc-13058	1:1000 (WB)
VDAC1/PORIN	Rabbit	Millipore	PC548	1:5000 (WB)
TFAM	Rabbit	Cell signaling	8076	1:2500 (WB)
gamma H2A.X (S139)	Mouse	Millipore	05-636	1:5000 (WB)
H2A.X	Rabbit	Cell signaling	7631	1:5000 (WB)
phospho-ATM (S1981)	Rabbit	Cell signaling	5883	1:1000 (WB)
ATM	Rabbit	Cell signaling	2873	1:1000 (WB)
phospho-CHK1 (S345)	Rabbit	Cell signaling	2348	1:1000 (WB)
phospho CHK2 (T68)	Rabbit	Cell signaling	2197	1:1000 (WB)
cGAS	Rabbit	Cell signaling	15102	1:1000 (WB)
cGAS (mouse)	Rabbit	Cell signaling	31659	1:1000 (WB)
STING	Rabbit	Cell signaling	13647	1:1000 (WB)
phospho-IRF3 (S386)	Rabbit	Abcam	ab76493	1:1000 (WB)
IRF3	Rabbit	Cell signaling	4302	1:1000 (WB)
HSPA8/HSC70	Rabbit	Proteintech	10654-1-AP	1:5000 (WB)
phospho-DNA-PKcs (S2056)	Rabbit	Invitrogen	PA5-78130	1:1000 (WB)
DNA-PKcs	Mouse	Invitrogen	MA5-13238	1:3000 (WB)
GAPDH	Rabbit	Cell signaling	2118	1:3000 (WB)
Myc	Mouse	Santa Cruz	sc-40	1:3000 (WB)
Flag/OctA	Mouse	Santa Cruz	sc-166355	1:1000 (WB)
Ub	Mouse	Santa Cruz	sc-8017	1:1000 (WB)
HA	Mouse	Santa Cruz	sc-7938	1:1000 (WB)
phospho-SAPK/JNK (T183/Y185)	Rabbit	Cell signaling	4668	1:1000 (WB)
SAPK/JNK	Rabbit	Cell signaling	9252	1:2000 (WB)
MARCH5	Rabbit	GeneTex	GTX46916	1:1000 (WB)
BAX	Rabbit	Cell signaling	2772	1:1000 (WB)
BAK	Mouse	Calbiochem	AM03	1:1000 (WB)
CypD	Rabbit	Novus	NBP2-15079	1:1000 (WB)
antiDNA	Mouse	Progen	AC-30-10	1:500 (IF)
GFP	Mouse	Santa Cruz	Sc-9996	1:500 (IF)
mCherry	Rabbit	Invitrogen	PA5-34974	1:250 (IF)
phospho-DNA-PKcs (S2056)	Rabbit	Invitrogen	PA5-78130	1:100 (IF)
Myc	Mouse	Santa Cruz	sc-40	1:100 (IF)
Secondary Antibodies	Host	Company	Catalogue	Dilution
Goat Anti-Mouse IgG (H + L)-HRP Conjugate	Goat	Bio-Rad	170-6516	1:10,000 (WB)
Goat Anti-Rabbit IgG (H + L)-HRP Conjugate	Goat	Bio-Rad	170-6515	1:10,000 (WB)
Goat anti-Mouse IgG (H+L) Alexa Fluor™ 488	Goat	Thermo Fisher	A-11001	1:500 (IF)
Goat anti-Rabbit IgG (H+L) Alexa Fluor™ 488	Goat	Thermo Fisher	A-11008	1:100 (IF)
Goat anti-Mouse IgG (H+L) Alexa Fluor™ 647	Goat	Thermo Fisher	A-21235	1:100 (IF)
