# Supplementary material for: Mitochondrial E3 ligase MARCH5 is a safeguard against DNA-PKcs-mediated immune signaling in mitochondria-damaged cells
Source: Cell Death Dis. 2023 Dec 1;14(12):788. doi: 10.1038/s41419-023-06315-9 (PMC10692114; doi:10.1038/s41419-023-06315-9)
Supplement: Supplementary file 4 — Supplementary table 3 [file 41419_2023_6315_MOESM4_ESM.xlsx]

## Sheet: SI Table 3 Primers
Primer	Sequence	Use	Reference
hGAPDH Fw	5' - GAA GGT GAA GGT CGG AGT C - 3'	RT-qPCR	This study
hGAPDH Rv	5' - GAA GAT GGT GAT GGG ATT TC - 3'	RT-qPCR / mtDNA
hIFNB1 Fw	5' - CAA GTG TCT CCT CCA AAT TG - 3'	RT-qPCR
hIFNB1 Rv	5' - CAT TCA ATT GCC ACA GGA GC - 3'	RT-qPCR
ISG15 Fw	5' - GAA TTC CAG GTG TCC CTG - 3'	RT-qPCR
ISG15 Rv	5' - GTG CAC GCC GAT CTT CTG - 3'	RT-qPCR
USP18 Fw	5' - AAC GTG CCC TTG TTT GTC CAA - 3'	RT-qPCR	Marco Tigano et. al., 2021
USP18 Rv	5' - GAG TCC TTC ACC CGG ATC GTA - 3'	RT-qPCR
RSAD2 Fw	5' - CAG CGT CAA CTA TCA CTT CAC T - 3'	RT-qPCR
RSAD2 Rv	5' - AAC TCT ACT TTG CAG AAC CTC AC - 3'	RT-qPCR
OAS1 Fw	5' - TGT CCA AGG TGG TAA AGG GTG - 3'	RT-qPCR
OAS1 Rv	5' - CCG GCG ATT TAA CTG ATC CTG - 3'	RT-qPCR
mGAPDH Fw	5' - CAT CAC TGC CAC CCA GAA GAC TG - 3'	RT-qPCR	This study
mGAPDH Rv	5' - ATG CCA GTG AGC TTC CCG TTC AG - 3'	RT-qPCR
mIFNB1 Fw	5' - GCC TTT GCC ATC CAA GAG ATG C - 3'	RT-qPCR
mIFNB1 Rv	5' - ACA CTG TCT GCT GGT GGA GTT C - 3'	RT-qPCR
mNOS2 Fw	5' - GAG ACA GGG AAG TCT GAA GCA C - 3'	RT-qPCR
mNOS2 Rv	5' - CCA GCA GTA GTT GCT CCT CTT C - 3'	RT-qPCR
mCybb Fw	5' - TGG CGA TCT CAG CAA AAG GTG G - 3'	RT-qPCR
mCybb Rv	5' - GTA CTG TCC CAC CTC CAT CTT G - 3'	RT-qPCR
mMARCH5 Fw	5' - GTG CAA CGC CGA GTA CTT AAT AG - 3'	RT-qPCR
mMARCH5 Rv	5' - GCT GCA GCA AAA GGG CAA G -3'	RT-qPCR
mDNA-PKcs Fw	5' - GAG CTC CTG GGA GTA TTA GGT G - 3'	RT-qPCR
mDNA-PKcs Rv	5' - GGC ACA GCA TAT CGC TTC ATC TC -3'	RT-qPCR
hGAPDH(2) Fw	5' -GTG GAT ATT GTT GCC ATC AAT G - 3'	mtDNA copy number	This study
D-loop Fw	5' - GAT CAC AGG TCT ATC ACC CTA TTA A - 3'	mtDNA copy number
D-loop Rv	5' - CAA TTG TTA TTA TTA TGT CCT ACA AGC - 3'	mtDNA copy number
MTCOX2 Fw	5' -CCC ATC CCT ACG CAT CCT TT - 3'	mtDNA copy number
MTCOX2 Rv	5' - CAA CGT CAA GGA GTC GCA G - 3'	mtDNA copy number
MTERF1-targeting Fw	5' - CAC ACC CAC CCA AGA ACA - 3'	mtDNA copy number
MTERF1-targeting Rv	5' - GCG ATT AGA ATG GGT ACA ATG - 3'	mtDNA copy number
TFAM-targeting Fw	5' - CTA ACA CCA GCC TAA CCA GA - 3'	mtDNA copy number
TFAM-targeting Rv	5' - GCT AAT AGA AAG GCT AGG ACC - 3'	mtDNA copy number
Cytochrome B Fw	5' - GCC TGC CTG ATC CTC CAA AT - 3'	mtDNA copy number
Cytochrome B Rv	5' - AAG GTA GCG GAT GAT TCA GCC - 3'	mtDNA copy number
